# Supplementary material for: Association of Mutations in the Melanocortin-2 Receptor Accessory Protein 2 Gene (MRAP2) and Obesity: A Systematic Review and Meta-Analysis
Source: Int J Mol Sci. 2026 Jan 21;27(2):1051. doi: 10.3390/ijms27021051 (PMC12841619; doi:10.3390/ijms27021051)
Supplement: Supplementary file 1 [file ijms-27-01051-s001.zip]

Archive with 1 entries (1 files):
- ijms-4049188-supplementary.pdf
